# Supplementary material for: Lithium Adsorption Using Graphene Oxide: Modeling, Regeneration, and Mechanistic Insights
Source: Materials (Basel). 2025 Jul 8;18(14):3211. doi: 10.3390/ma18143211 (PMC12300906; doi:10.3390/ma18143211)
Supplement: Supplementary file 1 [file materials-18-03211-s001.zip]

Archive with 1 entries (1 files):
- materials-3613430-supplementary.pdf
